# Supplementary material for: Identification of a Two-Gene Biomarker Correlated with Sensitivity to Combined PARP7 Inhibition and AHR Activation in Cancer Cells
Source: Cancer Res Commun. 2026 Jan 2;6(1):5–16. doi: 10.1158/2767-9764.CRC-25-0173 (PMC12757997; doi:10.1158/2767-9764.CRC-25-0173)
Supplement: Supplementary Table S1 — The list of upregulated DEGs from the comparison between 13 synergistic lines and 5 non-synergistic lines and 18 LOO comparisons. [file crc-25-0173_supplementary_table_s1_suppst1.xlsx]

## Sheet: Venn input_log2FC>3_P<0.05
13vs5	leaving out MDA-MB-468	leaving out NCI-N87	leaving out SK-BR-3	leaving out MCF-7	leaving out MDA-MB-231	leaving out CAL27	leaving out SW620	leaving out JHOS-2	leaving out H1299	leaving out HCC1937	leaving out PEO4	leaving out T-47D	leaving out Capan-1	leaving out AGS	leaving out HAP-1	leaving out SW48	leaving out PC3	leaving out MDA-MB-436
GRB7	GRB7	TIMP3	KRT17	KRT17	KRT17	GRB7	KRT17	KRT17	KRT17	GRB7	KRT17	KRT17	KRT17	CLDN1	TIMP3	SPOCK2	KRT7	BGN
TIMP3	TIMP3	CD74	TIMP3	GRB7	CLDN1	TIMP3	GRB7	GRB7	TIMP3	KRT23	GRB7	GRB7	TIMP3	GRB7	AR	KLK10	IGFBP5	TPM2
KRT23	KRT23	DSCAM-AS1	KRT23	TIMP3	MUC16	SLC9A3R1	TIMP3	TIMP3	MUC16	TIMP3	TIMP3	TIMP3	MUC16	TIMP3	MUC4	TIMP3	KRT15	C3
CD74	CD74	GATA3	CD74	KRT23	TIMP3	KRT23	MUC16	SLC9A3R1	SLC9A3R1	DSCAM-AS1	KRT23	MUC16	SLC9A3R1	GATA3	TRIM29	KRT23	KLK5	TIMP3
DSCAM-AS1	DSCAM-AS1	MUC4	GATA3	CD74	SLC9A3R1	DSCAM-AS1	SLC9A3R1	KRT23	KRT23	GATA3	CD74	KRT23	KRT23	IFI27	KRT4	CD74	AGR2	MUC16
GATA3	MUC4	KRT4	MUC4	F3	KRT23	CD74	KRT23	CD74	CD74	MUC4	DSCAM-AS1	CD74	DSCAM-AS1	MUC4	SCNN1A	GATA3	ARHGAP29	MAGEA4
MUC4	TRIM29	ALDH3B2	TRIM29	MUC4	DSCAM-AS1	GATA3	CD74	DSCAM-AS1	DSCAM-AS1	TRIM29	GATA3	F3	TRIM29	TRIM29	ALDH3B2	KRT16	PLAT	GATA3
TRIM29	KRT4	SCNN1A	SCNN1A	TRIM29	GATA3	MUC4	DSCAM-AS1	GATA3	GATA3	ALDH3B2	MUC4	MUC4	KRT4	KRT4	CBS	MUC4	TIMP3	CYP1B1
KRT4	SCNN1A	ELAPOR1	ALDH3B2	KRT4	MUC4	TRIM29	GATA3	MUC4	F3	KRT4	TRIM29	TRIM29	SCNN1A	AQP3	CA2	TRIM29	SLC9A3R1	MUC4
SCNN1A	ALDH3B2	MX1	KRT4	SCNN1A	TRIM29	KRT4	F3	TRIM29	MUC4	SCNN1A	KRT4	KRT4	ALDH3B2	SCNN1A	AZGP1	KRT4	KRT23	TRIM29
ALDH3B2	TNFSF10	AZGP1	MX1	ALDH3B2	KRT4	SCNN1A	MUC4	KRT4	TRIM29	ELAPOR1	ALDH3B2	SCNN1A	ELAPOR1	ALDH3B2	TNFSF10	RAPGEFL1	LCP1	KRT4
MX1	P3H2	TNFSF10	AZGP1	MX1	PROM2	ALDH3B2	TRIM29	ALDH3B2	KRT4	AZGP1	SCNN1A	ALDH3B2	MX1	AZGP1	RBP1	SCNN1A	EDIL3	S100A9
AZGP1	VTCN1	VTCN1	TNFSF10	AZGP1	SCNN1A	ELAPOR1	KRT4	SCNN1A	PROM2	TNFSF10	ELAPOR1	MX1	AZGP1	TNFSF10	VTCN1	ALDH3B2	S100P	IGFBP7
TNFSF10	MUC20	P3H2	P3H2	TNFSF10	ALDH3B2	AZGP1	PROM2	ELAPOR1	SCNN1A	VTCN1	AZGP1	AZGP1	TNFSF10	MUC1	STOM	AZGP1	TSPAN1	SCNN1A
VTCN1	AZGP1	TRIM29	MUC20	VTCN1	ELAPOR1	VTCN1	SCNN1A	MX1	ALDH3B2	MAGEA3	TNFSF10	TNFSF10	VTCN1	VTCN1	MAGEA3	TNFSF10	MUC4	ALDH3B2
P3H2	MAGEA3	MAGEA3	MAGEA3	P3H2	MX1	P3H2	ALDH3B2	AZGP1	ELAPOR1	RAPGEF3	VTCN1	VTCN1	P3H2	P3H2	METTL7A	KLK7	TRIM29	CFB
MAGEA3	RAPGEF3	MUC20	RAPGEF3	MAGEA3	AZGP1	MAGEA3	ELAPOR1	TNFSF10	MX1	SPNS2	P3H2	P3H2	MAGEA3	GDA	EFHD1	VTCN1	KRT4	MX1
MUC20	SPNS2	RAPGEF3	ALPG	MUC20	TNFSF10	MUC20	MX1	VTCN1	AZGP1	XAGE1A	MAGEA3	MAGEA3	MUC20	MAGEA3	RAPGEF3	P3H2	PROM2	AZGP1
RAPGEF3	XAGE1A	SPNS2	XAGE1A	RAPGEF3	VTCN1	RAPGEF3	AZGP1	P3H2	TNFSF10	MAGEA6	MUC20	MUC20	RAPGEF3	MUC20	SPNS2	MAGEA3	SCNN1A	PTGES
SPNS2	ESR1	XAGE1A	ESR1	SPNS2	P3H2	SPNS2	TNFSF10	MAGEA3	VTCN1	ESR1	SPNS2	RAPGEF3	XAGE1A	PADI1	XAGE1A	GSDMB	ALDH3B2	TNFSF10
ALPG	FOLR1	KRT23	MAGEA6	ALPG	MAGEA3	XAGE1A	VTCN1	MUC20	P3H2	FOLR1	ALPG	SPNS2	SPNS2	RAPGEF3	MAGEA6	MUC20	ADGRF1	CD82
XAGE1A	MAGEA6	MAGEA6	SPNS2	XAGE1A	MUC20	MAGEA6	P3H2	SPNS2	MAGEA3	NRG1	XAGE1A	ALPG	MAGEA6	SPNS2	SYT12	TPD52L1	SELENBP1	VTCN1
MAGEA6	ABCC11	ESR1	FOLR1	MAGEA6	RAPGEF3	ESR1	MAGEA3	XAGE1A	MUC20	ABCC11	RAPGEF3	XAGE1A	ESR1	ALPG	ABCC11	RAPGEF3	MX1	P3H2
ESR1	NRG1	FOLR1	KRT13	SP6	SPNS2	SP6	MUC20	MAGEA6	PADI1	SYT12	MAGEA6	MAGEA6	SP6	XAGE1A	VWA2	SPNS2	AZGP1	MAGEA3
SP6	SYT12	SYT12	SYT12	FOLR1	ALPG	FOLR1	RAPGEF3	ESR1	RAPGEF3	VWA2	ESR1	SP6	FOLR1	MAGEA6	WFDC2	XAGE1A	TNFSF10	MUC20
FOLR1	VWA2	ARHGDIB	NRG1	KRT13	XAGE1A	SYT12	ALPG	SP6	SPNS2	WFDC2	SP6	KRT13	KRT13	ESR1	SNCG	MAGEA6	CRIP2	RAPGEF3
KRT13	WFDC2	ABCC11	VWA2	ABCC11	MAGEA6	ARHGDIB	XAGE1A	KRT13	ALPG	SNCG	KRT13	SYT12	SYT12	MAB21L4	NLRP2	ESR1	INHBB	SPNS2
SYT12	SNCG	NRG1	WFDC2	ARHGDIB	ESR1	ABCC11	MAGEA6	SYT12	ESR1	PDZK1	SYT12	ARHGDIB	ABCC11	FOLR1	DCDC2	ACSL5	SPDEF	XAGE1A
ARHGDIB	ARHGDIB	WFDC2	SNCG	NRG1	SP6	VWA2	ESR1	NRG1	SP6	NLRP2	ARHGDIB	NRG1	NRG1	KRT13	FREM2	SYT12	FAM107A	GABRE
NRG1	PDZK1	SNCG	ARHGDIB	VWA2	FOLR1	SNCG	SP6	ABCC11	XAGE1A	ARHGDIB	ABCC11	VWA2	ARHGDIB	ITGB6	MAGEA12	ABCC11	VTCN1	MAGEA6
ABCC11	CARD11	PDZK1	NLRP2	WFDC2	KRT13	PADI2	KRT13	VWA2	MAGEA6	CLIC5	VWA2	WFDC2	VWA2	SYT12	CX3CL1	ARHGDIB	EFEMP1	ESR1
VWA2	NLRP2	NLRP2	PDZK1	SNCG	SYT12	PDZK1	SPNS2	SNCG	FOLR1	RARRES2	NLRP2	SNCG	PDZK1	LY6D	CAVIN2	VWA2	P3H2	STRA6
WFDC2	RARRES2	RARRES2	CARD11	NLRP2	ABCC11	NLRP2	SYT12	WFDC2	KRT13	DCDC2	PDZK1	CARD11	MUC4	ARHGDIB	MAGEA2	WFDC2	MAGEA3	ANXA8
SNCG	DCDC2	DCDC2	UPK1B	PDZK1	ARHGDIB	CARD11	ARHGDIB	NLRP2	SYT12	MAGEA12	ABCA12	NLRP2	SNCG	ABCC11	PCDH19	SNCG	MUC20	SYT12
NLRP2	MAGEB2	MAGEA12	CLIC5	CARD11	VWA2	WFDC2	ABCC11	ABCA12	NRG1	MAGEB2	WFDC2	UPK1B	WFDC2	VWA2	PLAAT4	DDX3Y	NETO1	ABCC11
PDZK1	MAGEA12	MAGEB2	RARRES2	UPK1B	WFDC2	UPK1B	NRG1	ARHGDIB	ARHGDIB	MAGEA1	CARD11	CLIC5	NLRP2	WFDC2	IVL	PDZK1	RAPGEF3	ARHGDIB
CARD11	CX3CL1	CX3CL1	DCDC2	CLIC5	SNCG	CLIC5	WFDC2	PDZK1	ABCC11	CX3CL1	SNCG	RARRES2	CLIC5	SNCG	AFAP1L2	NLRP2	SPNS2	NRG1
CLIC5	MAGEA1	MAGEA1	MAGEA12	RARRES2	AC110619.1	RARRES2	SNCG	MAGEA12	VWA2	NECTIN4	MAGEA12	DCDC2	RARRES2	NLRP2	P2RY6	ABCA12	ALPG	VWA2
RARRES2	CAVIN2	CAVIN2	MAGEB2	DCDC2	NLRP2	DCDC2	AC110619.1	MAGEB2	WFDC2	CAVIN2	MAGEB2	MAGEA12	DCDC2	PDZK1	SYCP2	UPK1B	XAGE1A	WFDC2
DCDC2	NECTIN4	MAGEA2	CX3CL1	MAGEA12	PDZK1	MAGEA12	VWA2	COLCA1	SNCG	MAGEA2	DCDC2	MAGEB2	MAGEA12	ABCA12	TGM1	CLIC5	MAGEA6	SNCG
MAGEA12	LY75	PLAAT4	VTCN1	MAGEB2	ABCA12	MAGEB2	PDZK1	CX3CL1	AC110619.1	LY75	COLCA1	CX3CL1	MAGEB2	HPN	TMEM178B	RARRES2	ESR1	PDZK1
MAGEB2	IVL	NECTIN4	MAGEA1	COLCA1	CARD11	MAGEA1	NLRP2	DCDC2	NLRP2	IVL	CX3CL1	CAVIN2	CX3CL1	UPK3B	ACE2	KLK11	SLFN13	NLRP2
COLCA1	MAGEA2	P2RY6	CAVIN2	CX3CL1	UPK1B	NECTIN4	ABCA12	MAGEA1	PDZK1	AFAP1L2	MAGEA1	MAGEA2	MAGEA1	RARRES2	CLSTN2	DCDC2	SP6	CARD11
CX3CL1	AFAP1L2	GJA5	MAGEA2	MAGEA1	CLIC5	CAVIN2	CARD11	NECTIN4	ABCA12	P2RY6	NECTIN4	LY75	NECTIN4	DCDC2	CRYAB	MAGEA12	MUC5B	ANXA8L1
MAGEA1	P2RY6	AFAP1L2	LY75	NECTIN4	RARRES2	MAGEA2	UPK1B	CAVIN2	CARD11	LINC00472	CAVIN2	PLAAT4	CAVIN2	MAGEA12	PTGER3	MAGEB2	SYT12	STING1
NECTIN4	LINC00472	LINC00472	PLAAT4	CAVIN2	DCDC2	LY75	CLIC5	MAGEA2	UPK1B	ANXA9	MAGEA2	IVL	MAGEA2	MAGEB2	XAF1	COLCA1	LYPD3	OLFM1
CAVIN2	PLAAT4	SYCP2	NECTIN4	SYT12	MAGEA12	IVL	DCDC2	PLAAT4	CLIC5	SYCP2	LY75	NECTIN4	LY75	CX3CL1	FAT3	TXLNGY	ARHGDIB	DCDC2
MAGEA2	SYCP2	TGM1	AFAP1L2	MAGEA2	MAGEB2	PLAAT4	MAGEA12	IVL	RARRES2	EYA2	PLAAT4	AFAP1L2	PLAAT4	TNNC1	PLAC8	CX3CL1	ABCC11	MAGEA12
LY75	ANXA9	GBP4	LINC00472	LY75	COLCA1	AFAP1L2	COLCA1	P2RY6	DCDC2	RASSF6	IVL	GJA5	IVL	NECTIN4	CMYA5	NECTIN4	VWA2	MAGEB2
PLAAT4	GBP4	ACE2	IVL	PLAAT4	CX3CL1	P2RY6	CX3CL1	SYCP2	MAGEB2	TRIL	AFAP1L2	LINC00472	AFAP1L2	FMN1	SMIM22	CAVIN2	WFDC2	VAV3
IVL	RASSF6	TRIL	SYCP2	SLC16A5	MAGEA1	GJA5	MAGEA1	TGM1	COLCA1	CLDN16	P2RY6	P2RY6	P2RY6	CAVIN2	CARD14	AC068580.4	WNT7B	CX3CL1
AFAP1L2	CLDN16	CLDN16	ANXA9	IVL	NECTIN4	LINC00472	NECTIN4	ANXA9	MAGEA12	CRYAB	LINC00472	TGM1	GJA5	MAGEA2	GRAMD2A	MAGEA2	SNCG	MAGEA1
P2RY6	CLSTN2	ANXA9	GBP4	AFAP1L2	CAVIN2	SYCP2	CAVIN2	EYA2	CX3CL1	CLSTN2	SYCP2	GBP4	LINC00472	LY75	PHYHIPL	VIPR1	P2RY2	CAVIN2
GJA5	CRYAB	CLSTN2	ACE2	P2RY6	MAGEA2	TGM1	MAGEA2	RASSF6	NECTIN4	ERN2	ANXA9	ACE2	SYCP2	SLC16A5	FUT9	PLAAT4	DSC3	MAGEA2
LINC00472	ERN2	CRYAB	RASSF6	GJA5	LY75	ANXA9	LY75	TRIL	CAVIN2	MAGEA2B	ACE2	RASSF6	TGM1	PLAAT4	MAMDC2	IVL	PDZK1	SLCO3A1
SYCP2	HLA-DRB1	HLA-DRB1	CLDN16	LINC00472	PLAAT4	EYA2	PLAAT4	ERN2	MAGEA2	MB	EYA2	CLDN16	ANXA9	POF1B	USP32P1	AFAP1L2	NLRP2	IRX3
TGM1	XAF1	MAGEA2B	CRYAB	SYCP2	IVL	TRIL	IVL	HLA-DRB1	LY75	FAT3	RASSF6	CRYAB	GBP4	IVL	RERG	P2RY6	TFPI	LYNX1
ANXA9	PSCA	XAF1	CLSTN2	TGM1	P2RY6	CLSTN2	AFAP1L2	MAGEA2B	PLAAT4	SMIM22	CRYAB	ERN2	ACE2	AFAP1L2	AGR3	TGM1	IFITM2	FBXO17
GBP4	MB	MB	ERN2	GBP4	GJA5	CRYAB	P2RY6	XAF1	IVL	PLAC8	ERN2	MAGEA2B	EYA2	P2RY6	XAGE1B	ACE2	CACNG4	PLAAT4
EYA2	FAT3	FAT3	HLA-DRB1	ACE2	AFAP1L2	ERN2	GJA5	MB	AFAP1L2	CARD14	HLA-DRB1	XAF1	TRIL	TMEM139	SEMA4A	CYP4F3	STEAP4	IVL
ACE2	AOC1	CMYA5	XAF1	EYA2	LINC00472	MAGEA2B	LINC00472	AFAP1L2	P2RY6	XAF1	MAGEA2B	MB	CLSTN2	SDR42E1	SLC24A3	ELF5	VAMP8	AFAP1L2
RASSF6	PLAC8	PLAC8	FAT3	RASSF6	SYCP2	MB	SYCP2	PSCA	GJA5	SLC6A15	MB	PSCA	CRYAB	SYCP2	RIPOR3	CLDN16	FER1L4	P2RY6
TRIL	SMIM22	S100A7	PLAC8	CLDN16	TGM1	PSCA	TGM1	PLAC8	LINC00472	GPAT2	PSCA	FAT3	HLA-DRB1	TGM1	ATP6V1B1	CLSTN2	CFH	LINC00472
CLDN16	CARD14	LY75	CMYA5	CRYAB	ANXA9	FAT3	PDZK1IP1	CMYA5	TGM1	PHYHIPL	FAT3	AOC1	MAGEA2B	ANXA9	DLX3	CRYAB	FBP1	GPR158
CRYAB	SLC6A15	CARD14	P2RY6	ERN2	ACE2	PLAC8	ANXA9	S100A7	PDZK1IP1	MAMDC2	ID4	PLAC8	XAF1	FRK	LINC00958	ERN2	DCDC2	SYCP2
CLSTN2	GPAT2	GRAMD2A	CARD14	MAGEA2B	EYA2	CMYA5	GBP4	CARD14	ANXA9	PLAAT4	XAF1	S100A7	MB	ACE2	SHISA9	HLA-DRB1	MAGEA12	TGM1
ERN2	PHYHIPL	SLC6A15	GPAT2	XAF1	RASSF6	CX3CL1	ACE2	SMIM22	GBP4	AGR3	PLAC8	SMIM22	FAT3	TJP3	LGALS9	XAF1	SLC44A4	PDZK1IP1
HLA-DRB1	GRAMD2A	GPAT2	PHYHIPL	MB	TRIL	SMIM22	EYA2	GRAMD2A	SYCP2	SEMA4A	CMYA5	GRAMD2A	CMYA5	RASSF6	GGT6	MB	MAGEB2	AMZ1
MAGEA2B	MAMDC2	SMIM22	MAMDC2	PSCA	CLDN16	GRAMD2A	CLDN16	SLC6A15	ACE2	XAGE1B	S100A7	SLC6A15	S100A7	CLSTN2	CALML5	AOC1	CX3CL1	GBP4
XAF1	AGR3	PHYHIPL	SMIM22	FAT3	CLSTN2	CARD14	CLSTN2	GPAT2	EYA2	RERG	SMIM22	GPAT2	SMIM22	CRYAB	SLC6A14	PLAC8	INPP4B	SV2A
MB	SEMA4A	MAMDC2	RERG	PLAC8	CRYAB	SLC6A15	CRYAB	PHYHIPL	RASSF6	GRAMD2A	CARD14	PHYHIPL	CARD14	XAF1	ATP6V0A4	CMYA5	NECTIN4	ACE2
PSCA	XAGE1B	VWA2	AGR3	SMIM22	ERN2	GPAT2	ERN2	LINC00472	TRIL	SLC24A3	GRAMD2A	MAMDC2	GRAMD2A	MB	PPP1R3C	B3GALT5	CAVIN2	EYA2
FAT3	RERG	RERG	XAGE1B	CARD14	MAGEA2B	PHYHIPL	HLA-DRB1	RERG	CLDN16	RIPOR3	GPAT2	SYCP2	SLC6A15	TMPRSS13	KLF8	SMIM22	MAGEA2	SAA1
AOC1	RIPOR3	XAGE1B	SEMA4A	GRAMD2A	XAF1	MAMDC2	MAGEA2B	AGR3	CLSTN2	LINC00958	PHYHIPL	XAGE1B	GPAT2	PLAC8	RORC	CARD14	ALPK3	CLSTN2
PLAC8	CCL28	SEMA4A	CCL28	SLC6A15	MB	TNFSF10	XAF1	XAGE1B	CRYAB	CCL28	MAMDC2	SEMA4A	PHYHIPL	CMYA5	CYP4F12	GRAMD2A	MIR205HG	PSMB9
CMYA5	LINC00958	SLC24A3	LINC00958	GPAT2	PSCA	RERG	MB	SEMA4A	ERN2	ATP6V1B1	RERG	CARD14	MAMDC2	SMIM22	HGD	SLC6A15	PLAAT4	CRYAB
S100A7	SHISA9	ALOX15	SHISA9	PHYHIPL	FAT3	AGR3	PSCA	CRYAB	HLA-DRB1	GGT6	AGR3	RERG	RERG	CARD14	SULT1A4	GPAT2	IVL	ERN2
SMIM22	LGALS9	RIPOR3	LGALS9	MAMDC2	AOC1	SEMA4A	FAT3	SLC24A3	XAF1	LGALS9	SEMA4A	ATP6V1B1	XAGE1B	GRAMD2A	FOXJ1	PHYHIPL	CAPS	XAF1
CARD14	C5AR2	CCL28	GRAMD2A	AGR3	CMYA5	XAGE1B	PLAC8	ALOX15	MB	ATP6V0A4	XAGE1B	LINC00958	SEMA4A	NFE2	IRX5	MAMDC2	AFAP1L2	MB
GRAMD2A	PPP1R3C	LINC00958	ST6GALNAC5	SEMA4A	S100A7	SLC24A3	CMYA5	RIPOR3	PSCA	PPP1R3C	SLC24A3	SHISA9	SLC24A3	PHYHIPL	PIK3IP1	HOXB7	P2RY6	PLAC8
SLC6A15	GGT6	SHISA9	CALML5	XAGE1B	SMIM22	XAF1	S100A7	ATP6V1B1	FAT3	C5AR2	ALOX15	LGALS9	ALPG	MAMDC2	HERC2P5	RERG	GJA5	CMYA5
GPAT2	SLC6A14	ATP6V1B1	SLC6A14	RIPOR3	CARD14	ATP6V1B1	SMIM22	CCL28	AOC1	KLF8	RIPOR3	HENMT1	ALOX15	RERG	CYRIA	XAGE1B	LINC00472	S100A7
PHYHIPL	KLF8	ST6GALNAC5	C5AR2	ATP6V1B1	GRAMD2A	CCL28	CARD14	LINC00958	CMYA5	SLC6A14	ATP6V1B1	ST6GALNAC5	ATP6V1B1	XAGE1B	SMOC2	SEMA4A	CLDN11	SMIM22
MAMDC2	RORC	CALML5	PPP1R3C	CCL28	SLC6A15	SHISA9	GRAMD2A	LGALS9	PLAC8	RORC	CCL28	CALML5	LINC00958	SLC24A3	RAB38	SLC24A3	SYCP2	GBP2
RERG	ATP6V1B1	SLC6A14	GGT6	LINC00958	PLAC8	LGALS9	SLC6A15	GGT6	S100A7	HGD	SHISA9	SLC6A14	SHISA9	RIPOR3	GNA15	RIPOR3	TGM1	CARD14
XAGE1B	CYP4F12	ATP6V0A4	RORC	LGALS9	PHYHIPL	GGT6	GPAT2	CALML5	SMIM22	HMGCS2	LINC00958	ATP6V0A4	LGALS9	ATP6V1B1	CRACDL	ATP6V1B1	JPH2	GRAMD2A
SEMA4A	HGD	C5AR2	KLF8	ST6GALNAC5	MAMDC2	SLC6A14	MAMDC2	SLC6A14	CARD14	XDH	LGALS9	PPP1R3C	GGT6	FO681492.1	PADI3	LINC00958	ACE2	SLC6A15
SLC24A3	MMP28	PPP1R3C	CYP4F12	GGT6	RERG	ATP6V0A4	RERG	ATP6V0A4	GRAMD2A	FOXJ1	GGT6	CALML3-AS1	CALML5	LINC00958	HOXC11	SHISA9	RASSF6	PHYHIPL
ALOX15	XDH	KLF8	ST6GALNAC2	ATP6V0A4	AGR3	C5AR2	AGR3	PPP1R3C	SLC6A15	CYP4F12	CALML5	CYP4F12	SLC6A14	SHISA9	ROBO2	LGALS9	CLSTN2	MAMDC2
RIPOR3	HMGCS2	IVL	HGD	PPP1R3C	SEMA4A	PPP1R3C	XAGE1B	C5AR2	PHYHIPL	MT1L	SLC6A14	HGD	ATP6V0A4	LGALS9	RASGEF1A	GGT6	CRYAB	CFI
ATP6V1B1	UBA7	CALML3-AS1	ATP6V1B1	CLSTN2	SLC24A3	KLF8	SEMA4A	KLF8	MAMDC2	UBA7	ATP6V0A4	RORC	C5AR2	IGFL2-AS1	EDN2	CALML5	ERN2	NTRK2
CCL28	APOL3	RORC	MMP28	KLF8	ALOX15	RORC	SLC24A3	CALML3-AS1	RERG	APOL3	PPP1R3C	MMP28	KLF8	GGT6	AC006504.1	SLC6A14	MAGEA2B	RERG
LINC00958	FOXJ1	ST6GALNAC2	HMGCS2	RORC	RIPOR3	PKD1L2	ALOX15	RORC	AGR3	ERVMER34-1	C5AR2	XDH	PPP1R3C	CALML5	GABRP	ATP6V0A4	XAF1	XAGE1B
SHISA9	MT1L	GGT6	XDH	CYP4F12	ATP6V1B1	CYP4F12	RIPOR3	CYP4F12	SEMA4A	COL9A2	KLF8	ABCA4	RORC	SLC6A14	ICAM2	PPP1R3C	MB	SEMA4A
LGALS9	ERVMER34-1	XDH	APOL3	HGD	CCL28	HGD	ATP6V1B1	HGD	SLC24A3	IRX5	RORC	UBA7	CYP4F12	ATP6V0A4	RYR1	KLF8	PSCA	SLC24A3
ST6GALNAC5	TMPRSS3	HMGCS2	UBA7	MMP28	LINC00958	HMGCS2	CCL28	MMP28	ALOX15	ARHGEF38	CYP4F12	APOL3	HGD	KLF8	MUC20P1	RORC	HCAR1	RIPOR3
GGT6	AC010378.1	ABCA4	FOXJ1	HMGCS2	SHISA9	ABCA4	LINC00958	XDH	RIPOR3	TMPRSS3	ST6GALNAC2	FOXJ1	CCL28	LRG1	MIR9-3HG	CYP4F12	PLAC8	SAA2
CALML5	ARHGEF38	HGD	TMPRSS3	XDH	XAGE1B	FOXJ1	LGALS9	HMGCS2	XAGE1B	HERC2P5	HGD	TMPRSS3	PLAC8	RORC	RASGRF1	GRIN2B	CMYA5	ATP6V1B1
SLC6A14	HERC2P5	UBA7	MT1L	ABCA4	LGALS9	TMPRSS3	ST6GALNAC5	ABCA4	ATP6V1B1	KCTD14	MMP28	MT1L	HMGCS2	CYP4F12	SLC15A3	HGD	SMIM22	DEFB1
ATP6V0A4	KCTD14	APOL3	IRX5	APOL3	HENMT1	MT1L	GGT6	APOL3	CCL28	GNA15	XDH	CCL28	ABCA4	HGD	AC126755.5	SKAP1	CARD14	LINC00958
PPP1R3C	GNA15	MT1L	ERVMER34-1	UBA7	ST6GALNAC5	ERVMER34-1	CALML5	FOXJ1	LINC00958	CRACDL	HMGCS2	ERVMER34-1	APOL3	HMGCS2	ZNF662	XDH	GRAMD2A	SHISA9
KLF8	CRACDL	IRX5	RIPOR2	FOXJ1	GGT6	IRX5	SLC6A14	TMPRSS3	SHISA9	AC010615.2	UBA7	AC010378.1	FOXJ1	ABCA4	ZFPM2	HMGCS2	PHYHIPL	BARX2
CALML3-AS1	PADI3	ERVMER34-1	HERC2P5	RERG	CALML5	CARD9	C5AR2	UBA7	LGALS9	CSAG1	APOL3	RIPOR2	MT1L	BCL2L15	MMEL1	CD27-AS1	MAMDC2	HENMT1
RORC	AC010615.2	TMPRSS3	KCTD14	TMPRSS3	SLC6A14	AC010378.1	PPP1R3C	IRX5	ST6GALNAC5	PADI3	FOXJ1	HERC2P5	IRX5	BPIFB1	RTP4	ABCA4	ITGB2	LGALS9
CYP4F12	EDN2	CARD9	ARHGEF38	MT1L	PPP1R3C	ARHGEF38	KLF8	COL9A2	GGT6	EDN2	TMPRSS3	KCTD14	ERVMER34-1	FOXJ1	BLNK	FCGBP	SIDT1	ZNF542P
HGD	AC006504.1	COL9A2	TRIL	ERVMER34-1	C5AR2	HERC2P5	RORC	CARD9	CALML5	AC006504.1	IRX5	ARHGEF38	UBA7	FUT2	XG	FOXJ1	RERG	GGT6
MMP28	AC106782.1	RIPOR2	GNA15	CARD9	KLF8	KCTD14	PKD1L2	AC010378.1	SLC6A14	AC106782.1	CARD9	GNA15	CARD9	ARHGEF38	HERC2P4	ARHGEF38	XAGE1B	CALML5
XDH	GABRP	HERC2P5	PADI3	COL9A2	CALML3-AS1	CRACDL	CYP4F12	ARHGEF38	ATP6V0A4	CST7	COL9A2	GGT6	AC010378.1	HERC2P5	ZNF90	SYNE4	SEMA4A	SLC6A14
HMGCS2	CST7	KCTD14	AC010615.2	AC010378.1	RORC	AC010615.2	ST6GALNAC2	HERC2P5	C5AR2	CMYA5	AC010378.1	CRACDL	XDH	APOD	ZNF257	RIPOR2	SLC24A3	ATP6V0A4
ABCA4	ICAM2	GNA15	CSAG1	ARHGEF38	PKD1L2	CSAG1	HGD	KCTD14	PPP1R3C	CCDC152	ABCA4	KLF8	ARHGEF38	GNA15	NBPF4	HERC2P5	RIPOR3	BEX2
UBA7	MUC20P1	PADI3	AC006504.1	RIPOR2	CYP4F12	GNA15	MMP28	GNA15	KLF8	ICAM2	ARHGEF38	CSAG1	RIPOR2	CRACDL	LINC00885	KCTD14	ATP6V1B1	THNSL2
APOL3	CCDC152	AC010615.2	CRACDL	HERC2P5	ST6GALNAC2	EDN2	HMGCS2	PADI3	CALML3-AS1	GABRP	RIPOR2	AC010615.2	HERC2P5	PADI3	BEND3P1	GNA15	CCL28	PPP1R3C
FOXJ1	CSTA	CSAG1	GABRP	KCTD14	HGD	AC006504.1	XDH	CRACDL	RORC	CSTA	HERC2P5	EDN2	TMPRSS3	AC010615.2	ZNF750	CRACDL	LINC00958	KLF8
TMPRSS3	ZNF662	EDN2	CST7	GNA15	MMP28	AC106782.1	ABCA4	CSAG1	PKD1L2	ZFPM2	GNA15	AC006504.1	KCTD14	CSAG1	SPESP1	PADI3	SHISA9	RORC
IRX5	SLC15A3	AC006504.1	ICAM2	AC108676.1	XDH	CST7	APOL3	AC010615.2	CYP4F12	ZNF662	AC108676.1	AC106782.1	GNA15	EPSTI1	LINC01948	AC010615.2	WNT10A	PKD1L2
ERVMER34-1	ZFPM2	AC106782.1	MUC20P1	CRACDL	HMGCS2	ICAM2	UBA7	EDN2	ST6GALNAC2	MMEL1	CRACDL	GABRP	CRACDL	EDN2	CDH5	CSAG1	SLC15A1	CALB2
COL9A2	MMEL1	ICAM2	CCDC152	PADI3	ABCA4	PADI3	FOXJ1	AC106782.1	HGD	RASGRF1	PADI3	CST7	PADI3	CAPN13	MUC15	EDN2	LGALS9	CYP4F12
ARHGEF38	RTP4	GABRP	RASGRF1	AC010615.2	UBA7	MUC20P1	ACSS3	GABRP	MMP28	BLNK	AC010615.2	ICAM2	AC010615.2	AC006504.1	RIPK3	AC006504.1	H4C8	ADRA1B
RIPOR2	RASGRF1	ARHGEF38	CSTA	RASSF9	APOL3	GABRP	MT1L	CST7	XDH	M1AP	CSAG1	MUC20P1	CSAG1	VAV1	PCP4	GABRP	H2BC5	HGD
HERC2P5	BLNK	MUC20P1	ZNF662	CSAG1	FOXJ1	CCDC152	TMPRSS3	ICAM2	HMGCS2	TRIM55	HOXC11	CCDC152	EDN2	GABRP	ACP5	ICAM2	ST6GALNAC5	RHEX
KCTD14	XG	CCDC152	SLC15A3	EDN2	MT1L	RASGRF1	IRX5	MUC20P1	ABCA4	SLC15A3	EDN2	RASGRF1	AC006504.1	SPINK5	GABRA3	MUC20P1	ESPN	CYP4F11
GNA15	TRIM55	RASGRF1	ZFPM2	AC006504.1	TMPRSS3	LINC01819	COL9A2	CCDC152	APOL3	HLA-DRB5	AC006504.1	LINC01819	AC106782.1	MUC20P1	AKR1E2	CCDC152	GGT6	HECW2
CRACDL	HLA-DRB5	LINC01819	RTP4	AC106782.1	IRX5	ZNF662	ARHGEF38	LINC01819	UBA7	RTP4	AC106782.1	CSTA	CST7	ATOH8	CCDC162P	MMRN2	CALML5	XDH
PADI3	HERC2P4	CSTA	BLNK	GABRP	ERVMER34-1	ZFPM2	RIPOR2	CSTA	BPIFB1	HERC2P4	GABRP	SLC15A3	GABRP	CSF1R	CABP4	AC080013.1	SLC6A14	KCNQ5
AC010615.2	ZNF90	SLC15A3	M1AP	CST7	COL9A2	MMEL1	HERC2P5	SLC15A3	FOXJ1	ZNF626	ICAM2	ZNF662	RASGRF1	KLHDC7A	HOXD9	RASGRF1	ATP6V0A4	CTSS
CSAG1	ACKR2	ZNF662	XG	ICAM2	AC010378.1	BLNK	GNA15	ZFPM2	MT1L	ZNF90	MUC20P1	MMEL1	ICAM2	FILIP1L	HERC2P8	LINC01819	PPP1R3C	ABCA4
EDN2	BEND3P1	ZFPM2	TRIM55	MUC20P1	ARHGEF38	M1AP	KCTD14	RASGRF1	TMPRSS3	MUC20P1	CCDC152	RTP4	LINC01819	BATF	AL390038.1	CSTA	KLF8	UBA7
AC006504.1	NBPF4	CRACDL	EDN2	CLDN8	RIPOR2	HERC2P4	AC108676.1	MMEL1	IRX5	NBPF4	RASGRF1	ZFPM2	CSTA	RASGRF1	SLC38A4	SLC15A3	CALML3-AS1	APOL3
AC106782.1	ZNF486	MMEL1	HLA-DRB5	RAG1	HERC2P5	ZNF90	CRACDL	RTP4	ERVMER34-1	ZNF486	LINC01819	M1AP	SLC15A3	CYB5R2	RAB37	ZNF662	BDNF	ZNF568
GABRP	SPESP1	RTP4	HERC2P4	CCDC152	KCTD14	ACKR2	PADI3	ZNF662	COL9A2	BEND3P1	CSTA	TRIM55	ZFPM2	SLC15A3	SLC52A1	ZFPM2	ADRB2	SLC6A17
ICAM2	ZNF750	CYP4F12	ZNF90	RASGRF1	AC108676.1	ZNF626	AC010615.2	BLNK	AC010378.1	ACKR2	SLC15A3	HLA-DRB5	MMEL1	ZNF662	NPIPB15	MMEL1	RORC	FOXJ1
MUC20P1	AC244153.1	LGALS9	ZNF626	LINC01819	CRACDL	SLC15A3	RASSF9	AC006504.1	ARHGEF38	ZNF750	ZNF662	HERC2P4	RTP4	PTAFR	AL359258.1	RTP4	ANOS1	ACSS3
CLDN8	LINC01948	M1AP	NBPF4	SLC15A3	PADI3	NBPF4	CSAG1	XG	RIPOR2	SPESP1	MMEL1	ZNF90	MUC20P1	ZFPM2	TDRD5	BLNK	CYP4F12	TMPRSS3
CCDC152	CDH5	XG	BEND3P1	CSTA	AC010615.2	LINC00885	EDN2	HLA-DRB5	HERC2P5	LINC01948	RTP4	ACKR2	BLNK	MMEL1	CYP4B1	PON3	ST6GALNAC2	MT1L
RASGRF1	RIPK3	TRIM55	ZNF486	ZNF662	CSAG1	BEND3P1	AC006504.1	HERC2P4	KCTD14	MUC15	BLNK	PADI3	M1AP	RTP4	NBPF6	ARHGAP40	HGD	IRX5
LINC01819	MUC15	HLA-DRB5	SPESP1	ZFPM2	HOXC11	ZNF486	AC106782.1	ZNF90	GNA15	CDH5	ZFPM2	NBPF4	XG	BLNK	AL137001.2	M1AP	VSTM2L	ERVMER34-1
CSTA	ACP5	PCDHA6	AC244153.1	MMEL1	EDN2	SPESP1	GABRP	ACKR2	CRACDL	RIPK3	HLA-DRB5	BLNK	TRIM55	M1AP	PHF2P2	XG	NCCRP1	NPFFR2
SLC15A3	PCP4	HERC2P4	LINC01948	RTP4	AC006504.1	LINC01948	MUC20P1	NBPF4	PADI3	ACP5	HERC2P4	ZNF486	ZNF662	XG	CCL22	TRIM55	MMP28	TCHH
ZNF662	AKR1E2	ZNF90	C5AR1	SLC6A14	AC106782.1	AC244153.1	ICAM2	BEND3P1	AC010615.2	PCP4	ZNF90	BEND3P1	HLA-DRB5	HERC2P4	AC011447.3	HLA-DPB1	KRT7-AS	AARD
ZFPM2	CCDC162P	ACKR2	ACP5	BLNK	GABRP	MUC15	CLDN8	LINC00885	RASSF9	GABRA3	ACKR2	ZNF750	PCDHA6	ACKR2	ARL11	HLA-DRB5	HMGCS2	ST8SIA6-AS1
MMEL1	CABP4	ZNF626	GABRA3	M1AP	ICAM2	CDH5	CCDC152	ZNF750	HOXC11	CCDC162P	NBPF4	SPESP1	HERC2P4	ERP27	CRISP3	HERC2P4	TCEA3	ARHGEF38
RTP4	HOXD9	NBPF4	AKR1E2	TRIM55	MUC20P1	RIPK3	RASGRF1	ZNF486	CSAG1	CABP4	LINC00885	AC244153.1	ACKR2	NBPF4	SLURP2	AC103702.2	PRKCH	THBD
BLNK	HERC2P8	LINC00885	CCDC162P	XG	CLDN8	PCP4	CSTA	GIPC2	EDN2	HOXD9	ZNF486	LINC01948	ZNF626	LINC00885	TNFRSF10C	NBPF4	ABCA4	CA9
M1AP	AL390038.1	BEND3P1	CABP4	HERC2P4	GNA15	ZNF750	SLC15A3	SPESP1	AC006504.1	HERC2P8	BEND3P1	CDH5	ZNF90	BEND3P1	LINC01194	LINC00885	APOL3	CCL5
XG	SLC38A4	ZNF750	HOXD9	ZNF90	RAG1	GABRA3	ZNF662	CDH5	AC106782.1	SLC38A4	ZNF750	MUC15	NBPF4	ZNF750	LINC00578	BEND3P1	GPR87	HERC2P5
TRIM55	SLC52A1	BLNK	HERC2P8	ACKR2	CCDC152	AC099329.2	ZFPM2	C5AR1	GABRP	AL390038.1	LINC01948	C5AR1	ZNF486	SPESP1	C9ORF106	ZNF750	ANKRD22	GNA15
HLA-DRB5	GPR37L1	ZNF486	AL390038.1	ZNF626	RASGRF1	RTP4	MMEL1	RIPK3	CST7	AKR1E2	SPESP1	RIPK3	BEND3P1	LINC01948	AC011447.7	SPESP1	FUT3	CCDC8
HERC2P4	CCN6	SPESP1	SLC38A4	LINC00885	LINC01819	AKR1E2	RTP4	PCP4	ICAM2	SLC52A1	GIPC2	ACP5	LINC00885	AC016717.2	TMPRSS11E	LINC01948	FOXJ1	CD14
ZNF90	NPIPB15	GIPC2	CDH5	ZNF486	CSTA	CCDC162P	BLNK	ACP5	MUC20P1	GPR37L1	CDH5	GABRA3	ZNF750	COLCA2	NXNL2	CDH5	TMPRSS3	CRACDL
ACKR2	AL450345.2	CDH5	MUC15	BEND3P1	SLC15A3	CABP4	M1AP	GABRA3	CLDN8	AL450345.2	MUC15	AKR1E2	SPESP1	CDH5	ZNF732	MUC15	FAM50B	PADI3
ZNF626	AL359258.1	MUC15	CHST4	NBPF4	ZNF662	HERC2P8	XG	CCDC162P	CCDC152	NPIPB15	C5AR1	CCDC162P	CDH5	MUC15	LINC01018	GJB4	ERVMER34-1	AC010615.2
NBPF4	TDRD5	LINC01948	GPR37L1	AC244153.1	ZFPM2	AL390038.1	TRIM55	AKR1E2	RASGRF1	AL359258.1	RIPK3	CABP4	MUC15	RIPK3	LINC00355	AMH	FRMD3	CSAG1
ZNF486	EXOC3L4	PCP4	ZNF750	ZNF750	MMEL1	SLC38A4	HLA-DRB5	CABP4	LINC01819	ADAM28	ACP5	HOXD9	PCP4	PCP4	SLC9A7P1	C5AR1	ZNF528	CSAG3
LINC00885	APOBR	ACP5	CCN6	SPESP1	RTP4	HOXD9	PCDHA6	HOXD9	CSTA	TDRD5	PCP4	PCP4	ACP5	ACP5	AL589843.1	NOC2LP1	ACOT4	EDN2
BEND3P1	ANKFN1	GABRA3	AL450345.2	COLCA2	BLNK	SLC52A1	HERC2P4	LINC01948	SLC15A3	APOBR	GABRA3	AL390038.1	GABRA3	GABRA3	AC010894.2	RIPK3	COL9A2	ZFP82
ZNF750	NBPF6	AC099329.2	NPIPB15	CDH5	M1AP	GPR37L1	ZNF90	HERC2P8	ZNF662	NBPF6	AC099329.2	HERC2P8	CCDC162P	AKR1E2	LINC01087	SLC49A3	ARHGEF38	AC006504.1
SPESP1	AC015660.1	RIPK3	AL359258.1	MUC15	XG	NPIPB15	ACKR2	AL390038.1	ZFPM2	CYP4B1	AKR1E2	SLC38A4	AKR1E2	CCDC162P	SEC14L6	HSD17B1	ACOT1	GABRP
AC244153.1	AL137001.2	AKR1E2	ADAM28	C5AR1	TRIM55	AL450345.2	ZNF626	SLC38A4	MMEL1	AL137001.2	CCDC162P	SLC52A1	RIPK3	CABP4	TP53TG3D	MYO16	HERC2P5	ZNF354C
LINC01948	PHF2P2	CABP4	ANKFN1	LINC01948	HLA-DRB5	AL359258.1	LINC00885	VAMP5	RTP4	PHF2P2	CABP4	CCN6	HOXD9	HOXD9	ENSG00000185332	PCP4	RBP7	MUC20P1
CDH5	CYP4B1	HOXD9	APOBR	RIPK3	PCDHA6	TDRD5	ZNF486	SLC52A1	BLNK	CCL22	HOXD9	AL450345.2	HERC2P8	HERC2P8	AC010896.1	ACP5	KCTD14	HORMAD1
MUC15	AC011447.3	HERC2P8	TDRD5	ACP5	HERC2P4	APOBR	ZNF750	GPR37L1	TRIM55	AC011447.3	HERC2P8	AL359258.1	AL390038.1	AL390038.1	LINC01597	GABRA3	GNA15	MAFB
C5AR1	ABCC6P1	AL390038.1	NBPF6	GABRA3	ACKR2	CYP4B1	SPESP1	AL450345.2	XG	ABCC6P1	TRIM55	ADAM28	LINC01948	SLC38A4	AC016769.5	AKR1E2	AC108676.1	SLFN12
RIPK3	CCL22	SLC38A4	AC015660.1	AKR1E2	ZNF90	NBPF6	AC244153.1	NPIPB15	HLA-DRB5	CRISP3	AL390038.1	EXOC3L4	ST8SIA6	LINC02381	AC009271.2	CCDC162P	AC078993.1	ZNF229
ACP5	TNFRSF10C	SLC52A1	CYP4B1	CABP4	ZNF626	AC015660.1	CDH5	AL359258.1	PCDHA6	TNFRSF10C	SLC38A4	CYP4B1	GIPC2	AL691482.3	CALHM6	SYT15	DAPP1	PDLIM3
PCP4	LINC01194	GPR37L1	AL137001.2	HOXD9	NBPF4	AL137001.2	MUC15	TDRD5	HERC2P4	LINC01194	SLC52A1	NBPF6	SLC52A1	SLC52A1	LINC02327	KLK9	ITGB7	C8ORF88
GABRA3	AC138907.8	CCN6	PHF2P2	HERC2P8	LINC00885	PHF2P2	LINC01948	EXOC3L4	ACKR2	AC138907.8	GPR37L1	AC015660.1	GPR37L1	GPR37L1	AP002761.3	CABP4	CRACDL	RASGRF1
AKR1E2	C9ORF106	AL450345.2	SLC52A1	AL390038.1	BEND3P1	CCL22	C5AR1	APOBR	ZNF90	LINC00578	CCN6	AL137001.2	CABP4	NUTM2D		HOXD9	CPHL1P	GGT5
CCDC162P	SLC1A2	NPIPB15	RIPK3	SLC38A4	ZNF486	AC011447.3	RIPK3	CYP4B1	ZNF626	C9ORF106	AL450345.2	PHF2P2	CCN6	ENTPD8		HERC2P8	PADI3	CD163L1
CABP4	AC011447.7	AL359258.1	CCL22	CCDC162P	ZNF750	ABCC6P1	PCP4	NBPF6	NBPF4	SLC1A2	NPIPB15	NPIPB15	SLC38A4	CYP2T1P		AL390038.1	AC010615.2	CYB5R2
HOXD9	NXNL2	TDRD5	SLC22A20P	SLC52A1	SPESP1	CRISP3	ACP5	AC015660.1	LINC00885	AC011447.7	AL359258.1	CCL22	AL450345.2	NPIPB15		SLC38A4	RASSF9	CSTA
HERC2P8	CRISP3	EXOC3L4	ABCC6P1	CCN6	AC244153.1	TNFRSF10C	GABRA3	AL137001.2	ZNF486	TMPRSS11E	ADAM28	AC011447.3	AL359258.1	AL359258.1		VAMP5	CSAG1	SLC15A3
AL390038.1	ZNF732	APOBR	SLURP2	NPIPB15	LINC01948	LINC01194	AC099329.2	PHF2P2	BEND3P1	ZNF732	TDRD5	SLC22A20P	TDRD5	SLC15A2		TUBBP5	PALMD	ZNF662
SLC38A4	SLC9A7P1	CYP4B1	TNFRSF10C	ADAM28	COLCA2	LINC00578	AKR1E2	CCL22	ZNF750	SLC9A7P1	EXOC3L4	SLURP2	APOBR	TDRD5		SLC52A1	GJB5	TAPBPL
VAMP5	DDO	NBPF6	LINC01194	AL359258.1	CDH5	C9ORF106	CCDC162P	AC011447.3	AC244153.1	DDO	ANKFN1	LINC01194	NPIPB15	EXOC3L4		ZNF311	EDN2	ARMCX1
SLC52A1	AL589843.1	CCDC162P	LINC00578	EXOC3L4	MUC15	AC011447.7	NBPF4	ABCC6P1	LINC01948	AL589843.1	APOBR	LINC00578	CYP4B1	ANKFN1		NPIPB15	AC006504.1	ZIK1
GPR37L1	LINC01087	FOXJ1	TLR1	APOBR	C5AR1	NXNL2	BEND3P1	CRISP3	COLCA2	NXNL2	NBPF6	TLR1	NBPF6	CYP4B1		AL359258.1	AC106782.1	ZNF829
CCN6	SEC14L6	AL137001.2	AC011447.7	TDRD5	RIPK3	ZNF732	HERC2P8	SLURP2	CDH5	AC244102.3	AC015660.1	SLC1A2	AL137001.2	TRIM17		TDRD5	TMEM40	ZFPM2
NPIPB15	TP53TG3D	PHF2P2	SLC1A2	ANKFN1	PCP4	SLC9A7P1	SLC38A4	TNFRSF10C	C5AR1	LINC01087	CYP4B1	AC011447.7	PHF2P2	NBPF6		EXOC3L4	GABRP	DHX58
AL450345.2	ANKS1B	CCL22	TMPRSS11E	CYP4B1	ACP5	DDO	ST8SIA6	LINC01194	RIPK3	SEC14L6	AL137001.2	TMPRSS11E	CCL22	ZNF223		APOBR	TNFRSF18	MMEL1
AL359258.1	SPAG17	AC011447.3	CRISP3	NBPF6	GABRA3	AL589843.1	CHST4	C9ORF106	PCP4	TP53TG3D	PHF2P2	CRISP3	AC011447.3	AL137001.2		CYP4B1	ICAM2	RTP4
TDRD5	TNF	ABCC6P1	NXNL2	AC015660.1	AC099329.2	AC244102.3	CABP4	SLC1A2	ACP5	ANKS1B	CCL22	C9ORF106	ABCC6P1	KRT8P36		NBPF6	AC007743.1	BLNK
EXOC3L4	ENSG00000185332	CRISP3	C9ORF106	AL137001.2	AKR1E2	LINC01087	SLC52A1	AC011447.7	GABRA3	SPAG17	RASSF10	TDRD5	CRISP3	LINC00664		AL137001.2	MUC20P1	M1AP
ANKFN1	AC010896.1	TNFRSF10C	ZNF732	PHF2P2	CCDC162P	SEC14L6	AL390038.1	TMPRSS11E	AC099329.2	TNF	AC011447.3	NXNL2	SLURP2	PHF2P2		PHF2P2	NRK	XG
APOBR	BCAR3-AS1	LINC01194	AL139383.1	CARD16	CABP4	TP53TG3D	PHYHIPL	NXNL2	AKR1E2	BCAR3-AS1	CRISP3	ZNF732	TNFRSF10C	CCL22		CCL22	CLDN8	TRIM55
CYP4B1	LINC01597	LINC00578	SLC9A7P1	CCL22	HOXD9	ANKS1B	GPR37L1	ZNF732	CCDC162P	LINC01597	TNFRSF10C	CNGB1	LINC01194	NOXO1		AC011447.3	CCDC152	HERC2P4
NBPF6	TMPRSS11E	SLC1A2	DDO	NOXO1	HERC2P8	SPAG17	PCDHGA7	DDO	SPESP1	AC016769.5	LINC01194	SLC9A7P1	AC138907.8	AC011447.3		HOXC-AS3	PLA2G4F	ZNF135
XAGE2	AC016769.5	C9ORF106	AL589843.1	AC011447.3	AL390038.1	ENSG00000185332	AL450345.2	AL589843.1	CABP4	ENSG00000185332	AC138907.8	DDO	LINC00578	AC127526.5		SLC22A20P	ZNF727	LINC00689
AC015660.1	AL021392.1	AC011447.7	AC244102.3	SLC22A20P	VAMP5	AC010896.1	NPIPB15	CHRM1	HOXD9	AL021392.1	C9ORF106	AC244102.3	C9ORF106	CRISP3		CHMP1B-AS1	KCNK15	NBPF4
AL137001.2	SLC25A24P1	NXNL2	LINC01087	ABCC6P1	SLC38A4	BCAR3-AS1	ADAM28	AC244102.3	RNLS	SLC25A24P1	SLC1A2	AL589843.1	SLC1A2	SLURP2		CRISP3	AP002761.4	LINC00885
PHF2P2	AC009271.2	ZNF732	SEC14L6	CRISP3	SLC52A1	LINC01597	AL359258.1	LINC01087	MUC15	AC009271.2	ZNF732	CDKL2	AC011447.7	TNFRSF10C		SLURP2	RASGRF1	BEND3P1
CCL22	AC015802.1	AL139383.1	TP53TG3D	SLURP2	GPR37L1	AC016769.5	TDRD5	TP53TG3D	AL390038.1	AC010896.1	AL139383.1	LINC00885	TMPRSS11E	LINC01194		TNFRSF10C	LINC01819	PDE7B
NOXO1	LINC02327	DDO	ANKS1B	LINC01194	CCN6	SLC25A24P1	EXOC3L4	SLC9A7P1	SLC38A4	AC015802.1	CNGB1	LINC01087	NXNL2	TRIM10		LINC01194	SLC15A3	ZNF750
AC011447.3	ENDOU	AL589843.1	SPAG17	AC138907.8	NPIPB15	AC009271.2	ANKFN1	ANKS1B	HERC2P8	CALHM6	SLC9A7P1	TP53TG3D	ZNF732	CCDC89		LINC00578	ZNF662	SPESP1
ABCC6P1	CALHM6	SLC9A7P1	TNF	LINC00578	AL450345.2	AC015802.1	APOBR	ENSG00000185332	CHST4	LINC01132	AC011447.7	SPAG17	AL139383.1	LINC00578		AC011447.7	CYP27A1	LINC01948
CRISP3	ADCY4	AC244102.3	ENSG00000185332	TLR1	AL359258.1	LINC01132	CYP4B1	BCAR3-AS1	VAMP5	LINC02327	ZNF300P1	ANKS1B	SLC9A7P1	SLC1A2		TMPRSS11E	NRXN3	GIPC2
SLURP2	LINC01132	LINC01087	AC010896.1	AC011447.7	DSCAML1	CALHM6	XAGE2	LINC01597	SLC52A1	ENDOU	AL589843.1	TNF	DDO	AC011447.7		ETV7	ZFPM2	CDH5
TNFRSF10C	AC024257.3	SEC14L6	LINC01597	TMPRSS11E	TDRD5	LINC02327	AC015660.1	AC016769.5	GPR37L1	ADCY4	CHRM1	ENSG00000185332	AL589843.1	PLEKHS1		NXNL2	MMEL1	MUC15
LINC01194	AC005829.2	TP53TG3D	AC016769.5	NXNL2	EXOC3L4	ENDOU	HOXD9	AL021392.1	CCN6	AP002761.3	AC244102.3	AC010896.1	AC244102.3	TMPRSS11E		ZNF732	RTP4	CDH26
LINC00578	AP002761.3	ANKS1B	BCAR3-AS1	ZNF732	ANKFN1	ADCY4	AL137001.2	SLC25A24P1	AL450345.2	AC009948.1	NXNL2	BCAR3-AS1	LINC01087	NXNL2		SLC9A7P1	BLNK	ZNF418
TLR1		SPAG17	AL021392.1	CNGB1	APOBR	AC024257.3	NBPF6	AC009271.2	NPIPB15		LINC01087	LINC01597	TP53TG3D	ZNF732		AL589843.1	M1AP	RIPK3
C9ORF106		TNF	SLC25A24P1	SLC9A7P1	CYP4B1	AC005829.2	PHF2P2	AC015802.1	ADAM28		TP53TG3D	AC016769.5	ANKS1B	SLC9A7P1		AC244102.3	XG	PCP4
SLC1A2		AC010896.1	AC009271.2	DDO	NBPF6	AP002761.3	CCL22	CALHM6	TDRD5		SPAG17	SLC25A24P1	TNF	AL589843.1		MFSD6L	H2BC4	ACP5
AC011447.7		BCAR3-AS1	AC011447.3	ZNF300P1	XAGE2		AC011447.3	LINC02327	AL359258.1		TNF	AC009271.2	ENSG00000185332	CHRM1		LINC01087	UGT2B15	GABRA3
TMPRSS11E		AC016769.5	AC015802.1	AL589843.1	AC015660.1		ANO2	LINC01132	EXOC3L4		ENSG00000185332	LINC01132	AC010896.1	RLN2		SEC14L6	PCDHA6	AC099329.2
NXNL2		AL021392.1	LINC01132	CHRM1	AL137001.2		ABCC6P1	ENDOU	ANKFN1		AC010896.1	CALHM6	BCAR3-AS1	FOXN1		TP53TG3D	HERC2P4	CT83
ZNF732		SLC25A24P1	CALHM6	AC244102.3	PHF2P2		CRISP3	ADCY4	APOBR		BCAR3-AS1	AL021392.1	LINC01597	AC069120.1		ENSG00000185332	GABBR2	BBOX1
AL139383.1		AC009271.2	LINC02327	SEC14L6	CCL22		SLURP2	RN7SL3	CYP4B1		LINC01597	ENDOU	AC016769.5	LINC01087		AC010896.1	CYP4X1	AKR1E2
SLC9A7P1		AC015802.1	AC024257.3	TP53TG3D	RASSF10		TNFRSF10C	AC010896.1	NBPF6		AC016769.5	ADCY4	AL021392.1	SEC14L6		LINC01597	ALOX12P2	CCDC162P
DDO		CALHM6	LINC01273	SPAG17	NOXO1		LINC01194	TP53AIP1	XAGE2		AL021392.1	MIR4280HG	SLC25A24P1	TP53TG3D		AC016769.5	ACKR2	CABP4
AL589843.1		LINC02327	AC005829.2	TNF	AC011447.3		LINC00578	AC005829.2	AC015660.1		SLC25A24P1	SYCE1L	AC009271.2	AC025154.2		AL021392.1	ZNF626	HOXD9
CHRM1		ENDOU		ANKS1B	SLC22A20P		TLR1	AP002761.3	AL137001.2		AC009271.2	ABCC6P1	AC015802.1	ENSG00000185332		SLC25A24P1	NBPF4	RNLS
AC244102.3		ENSG00000185332		AC010896.1	ABCC6P1		C9ORF106		PHF2P2		LINC01132	AC005829.2	LINC01132	AC010896.1		AL132712.2	LINC00885	HERC2P8
LINC01087		LINC01132		BCAR3-AS1	CRISP3		SLC1A2		CARD16		AC015802.1		CALHM6	LINC01597		AC009271.2	ZNF486	KCNH1
SEC14L6		AC022148.1		LINC01087	SLURP2		AC011447.7		CCL22		LINC02327		LINC02327	AC016769.5		CCNI2	BEND3P1	AL390038.1
TP53TG3D		SYCE1L		ENSG00000185332	TNFRSF10C		TMPRSS11E		RASSF10		CALHM6		ENDOU	AL021392.1		AC007128.1	ZNF750	SLC38A4
ANKS1B		LINC01273		LINC01597	LINC01194		NXNL2		NOXO1		ADCY4		AC005829.2	SLC25A24P1		UNC5B-AS1	AC139769.1	CHST4
SPAG17		AC005829.2		AC016769.5	LINC00578		ZNF732		AC011447.3		TP53AIP1		AP002761.3	COL28A1		CALHM6	SPESP1	MAP10
TNF		LINC01597		AL021392.1	TLR1		AL139383.1		ANO2		AP002761.3		AC009948.1	NTF4		MRGPRF	GSDMC	SLC52A1
ENSG00000185332		AP002761.3		AC009271.2	C9ORF106		CNGB1		SLC22A20P					HLA-K		LINC02327	AC244153.1	GPR37L1
AC010896.1				SLC25A24P1	SLC1A2		SLC9A7P1		ABCC6P1					AC009271.2		MAG	LINC01948	KCNK3
BCAR3-AS1				LINC01132	AC011447.7		DDO		CRISP3					LDLRAD1		STX19	CDH5	CCN6
LINC01597				AC015802.1	TMPRSS11E		ZNF300P1		SLURP2					RGN		POU2AF1	MUC15	AC016590.4
AC016769.5				CALHM6	AC009271.1		AL589843.1		TNFRSF10C					LINC01132		OXGR1	TPTE	PLBD1-AS1
AL021392.1				LINC02327	NXNL2		CHRM1		LINC00578					CALHM6		AC078923.1	CFAP91	AL450345.2
SLC25A24P1				ENDOU	ZNF732		AC244102.3		TLR1					SPINK4		AC005829.2	RIPK3	NPIPB15
AC009271.2				ADCY4	AL139383.1		LINC01087		C9ORF106					AC127521.1		AP002761.3	MANCR	AL359258.1
AC015802.1				AC024257.3	CNGB1		SEC14L6		SLC1A2					LINC02327			PCDHA11	ADAM28
LINC01132				LINC01273	SLC9A7P1		TP53TG3D		AC011447.7					AC010184.1			PCP4	MT1A
CALHM6				AC005829.2	DDO		ANKS1B		TMPRSS11E					AC022148.1			ACP5	LINC02840
LINC02327				AP002761.3	AL589843.1		SPAG17		NXNL2					KCNMB2-AS1			GABRA3	TDRD5
ENDOU					ZNF300P1		TNF		AL139383.1					TP53AIP1			SFTA1P	RIBC2
ADCY4					CHRM1		ENSG00000185332		CNGB1					AC005618.1			AKR1E2	EXOC3L4
AC024257.3					AC244102.3		AC010896.1		SLC9A7P1					AC103760.1			CCDC162P	APOBR
LINC01273					LINC01087		LINC01597		DDO					AC002116.1			ZNF826P	ST8SIA1
AC005829.2					SEC14L6		AC016769.5		ZNF300P1					GAS8-AS1			CABP4	AC004870.2
AP002761.3					TP53TG3D		AL021392.1		CHRM1					AC005829.2			HOXD9	CYP4B1
					ANKS1B		AC009271.2		AL589843.1					AL132655.2			HERC2P8	NBPF6
					SPAG17		AC015802.1		AC244102.3					AP002761.3			AC103718.1	LINC01503
					TNF		CALHM6		RLN2								AL390038.1	XAGE2
					ENSG00000185332		LINC01132		LINC01087								SLC38A4	CYP1B1-AS1
					AC010896.1		SLC25A24P1		SEC14L6								PCDHGB4	AL137001.2
					BCAR3-AS1		LINC02327		TP53TG3D								PCDHA13	ZNF781
					LINC01597		ENDOU		ANKS1B								SLC52A1	PHF2P2
					AC016769.5		ADCY4		TNF								BANK1	CARD16
					AL021392.1		AC024257.3		ENSG00000185332								PCDHGA7	LINC02434
					SLC25A24P1		AC005829.2		AC010896.1								NWD1	MIR646HG
					AC009271.2		AP002761.3		BCAR3-AS1								AL450345.2	CCL22
					LINC02253				LINC01597								NPM2	RASSF10
					AC015802.1				ZNF732								NPIPB15	ANO2
					LINC01132				AC016769.5								AL359258.1	AC011447.3
					CALHM6				AL021392.1								C5ORF63	LINC02015
					LINC02327				AC009271.2								LINC00886	AC009133.2
					ENDOU				SLC25A24P1								TDRD5	ABCC6P1
					AC022148.1				LINC02253								EXOC3L4	LINC00654
					ADCY4				AC015802.1								APOBR	CRISP3
					RN7SL3				CALHM6								CYP4B1	P2RX6
					AC024257.3				LINC01132								NBPF6	SLURP2
					TP53AIP1				ENDOU								AC015660.1	TNFRSF10C
					LINC01273				ADCY4								AL137001.2	CNTN3
					AC005829.2				AC024257.3								H2BU1	LINC01194
					AP002761.3				AC091544.4								RIPPLY3	BX284668.5
									TP53AIP1								PHF2P2	LINC00578
									LINC01273								LINC00526	SLC1A2
									AC005829.2								GOLT1A	C9ORF106
									LINC02012								CCL22	VIPR2
									AP002761.3								HPX	PRDM13
																	AC011447.3	LINC01508
																	ABCC6P1	AC011447.7
																	CRISP3	TMPRSS11E
																	RASA4CP	C5ORF17
																	AL353751.1	ZNF879
																	SLURP2	NXNL2
																	TNFRSF10C	ZKSCAN7
																	HOXC13-AS	ZNF732
																	LINC01194	SLC9A7P1
																	AC138907.8	DDO
																	LINC00578	AL589843.1
																	TLR1	ZNF285
																	LINC02783	BATF2
																	C9ORF106	LINC01087
																	AC011447.7	ITGAM
																	TMPRSS11E	SEC14L6
																	AC009271.1	TP53TG3D
																	NXNL2	NRAD1
																	ZNF732	ANKS1B
																	AL139383.1	AC131206.1
																	SLC9A7P1	TNF
																	LINC00865	DUX4L50
																	AL589843.1	ENSG00000185332
																	AC144450.1	AC060766.7
																	CCDC153	AC068580.3
																	AC244102.3	AC010896.1
																	TPO	C8ORF48
																	CDKL2	LINC01597
																	SH3TC2-DT	AF064858.1
																	FGF1	AC016769.5
																	LINC01087	AC005336.1
																	SEC14L6	SLC25A24P1
																	AC010680.2	AL021392.1
																	TP53TG3D	AL009179.1
																	H4C12	AC009271.2
																	ANKS1B	BX664615.2
																	KANSL1-AS1	AC018553.1
																	MYO7B	FFAR2
																	SPAG17	LINC02253
																	SMIM1	LRRC10B
																	ENSG00000185332	MIR155HG
																	AC010896.1	AC060766.1
																	BCAR3-AS1	LINC01132
																	LINC01597	CALHM6
																	AC016769.5	TMEM151A
																	AL021392.1	AC008443.2
																	SLC25A24P1	LINC02327
																	AC009271.2	ENDOU
																	LINC01213	AC027309.1
																	FCMR	AC060766.5
																	PABPC5	AVPR2
																	AC015802.1	AL359636.2
																	LINC01132	LINC01273
																	CALHM6	LINC02870
																	AC114811.2	AC005829.2
																	LINC02327	LINC02012
																	ENDOU	AC009133.4
																	MIR4280HG	AC104117.2
																	RN7SL3	AP002761.3
																	AC024257.3
																	AC093535.2
																	AL359220.1
																	SYCE1L
																	LINC02701
																	AC005829.2
																	LINC02742
																	AC002066.1
																	AP001615.1
																	STARD13-AS
																	AP002761.3
																	AC009948.1
